# Supplementary material for: Identification of the flotillin-1/2 heterocomplex as a target of autoantibodies in bona fide multiple sclerosis
Source: J Neuroinflammation. 2017 Jun 23;14:123. doi: 10.1186/s12974-017-0900-z (PMC5481867; doi:10.1186/s12974-017-0900-z)
Supplement: Additional file 1: — Novel antibody against flotillin. (ZIP 138728 kb). [file 12974_2017_900_MOESM1_ESM.zip]

Archive with 6 entries (6 files):
- 170518 Supplement Novel antibody against flotillin_final.docx
- JNEU_Figure_e-1.pptx
- JNEU_Figure_e-2.pptx
- JNEU_Figure_e-3.pptx
- JNEU_Figure_e-4.pptx
- JNEU_Figure_e-5.pptx
